# Supplementary material for: Effects of Pretreatment and Polarization Shielding on EK-PRB of Fe/Mn/C-LDH for Remediation of Arsenic Contaminated Soils
Source: Nanomaterials (Basel). 2023 Jan 12;13(2):325. doi: 10.3390/nano13020325 (PMC9860780; doi:10.3390/nano13020325)
Supplement: Supplementary file 1 [file nanomaterials-13-00325-s001.zip]

Archive with 1 entries (1 files):
- nanomaterials-2128926-supplementary.pdf
